# Supplementary material for: Medication Adherence to Intranasal Corticosteroids in Allergic Rhinitis Patients with Comorbid Medical Conditions
Source: Pharmaceutics. 2022 Nov 15;14(11):2459. doi: 10.3390/pharmaceutics14112459 (PMC9698755; doi:10.3390/pharmaceutics14112459)
Supplement: Supplementary file 1 [file pharmaceutics-14-02459-s001.zip]

Archive with 1 entries (1 files):
- pharmaceutics-1958815-supplementary.pdf
